# Supplementary material for: Common mycorrhizal networks enhance defense responses against pathogens in neighboring plants
Source: IMetaOmics. 2024 Dec 7;2(1):e46. doi: 10.1002/imo2.46 (PMC12806432; doi:10.1002/imo2.46)
Supplement: Supplementary file 2 — Table S1: Permutational multivariate two‐way analysis of variance (PERMANOVA) table of the phyllosphere fungi of receiver perennial ryegrass (Lolium perenne) and donor white clover (Trifolium repens). Table S2: Permutational multivariate two‐way analysis of variance (PERMANOVA) table of the phyllosphere bacteria of the receiver perennial ryegrass (Lolium perenne) and the donor white clover (Trifolium repens). Table S3: Summary statistics for the fungal sequences from perennial ryegrass (Lolium perenne) in linking to the donor white clover (Trifolium repens) by common mycorrhizal networks (NM‐L+) or not linking (AM‐L‐) and donor clover. Table S4: Summary statistics for the bacterial sequences from perennial ryegrass (Lolium perenne) in linking the donor white clover (Trifolium repens) by common mycorrhizal networks (NM‐L+) or not linking (AM‐L‐) and donor clover. [file IMO2-2-e46-s002.xls]

## Sheet: S1
Table S1 Permutational multivariate two-way analysis of variance (PERMANOVA) table of phyllosphere fungi of receiver perennial ryegrass (Lolium perenne) and donor white clover (Trifolium repens).
Pairs	R2	F	P
NM-L+P+ vs NM-L+P- vs AM-L-P+ vs AM-L-P-	0.20056	1.338	0.047 *
NM-L+P+ vs NM-L+P-	0.196074	1.95116	0.017*
Donor vs NM-L+ vs AM-L-	0.17134	2.7913	0.001 ***
NM-L+ vs Donor	0.167865	3.63112	0.001 *
AM-L- vs Donor	0.150133	3.17978	0.001 *
Donor-P+ vs NM-L+P+ vs AM-L-P+	0.32356	2.8699	0.001 ***
Donor-P+ vs NM-L+P+	0.324149	3.83692	0.004 **
Donor-P+ vs AM-L-P+	0.302451	3.46872	0.006 **
Donor-P- vs NM-L+P- vs AM-L-P-	0.23058	1.7981	0.011 *
Donor-P- vs NM-L+P-	0.20585	2.07366	0.012 *
Donor-P- vs AM-L-P-	0.208754	2.11064	0.015 *
Signif. codes: ‘***’ 0.001, ‘**’ 0.01, ‘*’ 0.05.

## Sheet: S2
Table S2 Permutational multivariate two-way analysis of variance (PERMANOVA) table of phyllosphere bacteria of receiver perennial ryegrass (Lolium perenne) and donor white clover (Trifolium repens).
Pairs	R2	F	P
NM-L+P+ vs NM-L+P- vs AM-L-P+ vs AM-L-P-	0.20671	1.3897	0.001 ***
Donor vs NM-L+ vs AM-L-	0.15696	2.5135	0.001 ***
NM-L+ vs AM-L-	0.0908158	1.79797	0.003 **
NM-L+ vs Donor	0.12237	2.50978	0.001 ***
AM-L- vs Donor	0.154183	3.2812	0.001 ***
Donor-P+ vs NM-L+P+ vs AM-L-P+	0.34033	3.0954	0.001 ***
Donor-P+ vs NM-L+P+	0.388673	5.08629	0.010*
Donor-P+ vs AM-L-P+	0.344836	4.21069	0.009**
Donor-P- vs NM-L+P- vs AM-L-P-	0.20616	1.5582	0.001 ***
Donor-P- vs NM-L+P-	0.150597	1.41838	0.010*
Donor-P- vs AM-L-P-	0.199789	1.99736	0.012*
Signif. codes: ‘***’ 0.001, ‘**’ 0.01, ‘*’ 0.05.

## Sheet: S3
Table S3 Summary statistics for fungal sequencing from perennial ryegrass (Lolium perenne) in linking donor white clover (Trifolium repens) by common mycorrhizal networks (NM-L+) or un-linking (AM-L-) and donor clover. P+ represents the donor clover infected with pathogen, P- represents the donor clover un-infected with pathogen.
Sample	Libraries	Raw Reads	Clean Reads	Denoised Reads	Merged Reads	Non-chimeric Reads	ASVs_Num
Donor-P+	5	445096	400655	400420	398632	391998	700
NM-L+P+	5	393065	285082	284746	282154	276454	1153
AM-L-P+	5	440846	319783	319555	317859	310406	655
Donor-P-	5	458861	405853	405629	401806	391357	895
NM-L+P-	5	517510	361497	361168	357777	345956	662
AM-L-P-	5	577428	390488	390132	387417	378233	641

## Sheet: S4
Table S4 Summary statistics for bacterial sequencing from perennial ryegrass (Lolium perenne) in linking donor white clover (Trifolium repens) by common mycorrhizal networks (NM-L+) or un-linking (A-ML-) and donor clover. P+ represents the donor clover infected with pathogen, P- represents the donor clover un-infected with pathogen.
Sample ID	libraries	Raw Reads	Clean Reads	Denoised Reads	Merged Reads	Non-chimeric Reads	ASVs_Num
Donor-P+	5	79948	72828	72540	69786	55580	724
NM-L+P+	5	88735	79259	78947	73914	69896	1549
AM-L-P+	5	85098	77062	76447	70757	62720	2270
Donor-P-	5	82183	74558	74214	70832	64908	977
NM-L+P-	5	84775	75860	75542	71114	67506	1569
AM-L-P-	5	80580	72234	72083	68736	66697	1084
